# Supplementary material for: The Hippo pathway drives the cellular response to hydrostatic pressure
Source: EMBO J. 2022 Jun 15;41(13):e108719. doi: 10.15252/embj.2021108719 (PMC9251841; doi:10.15252/embj.2021108719)
Supplement: Supplementary file 2 — Source Data for Expanded View [file EMBJ-41-e108719-s005.zip]

Archive with 8 entries (7 files):
- Western_Blots_for_Park_et_al_EV1.zip
- Western_Blots_for_Park_et_al_EV2.pdf
- Western_Blots_for_Park_et_al_EV3.pdf
- Western_Blots_for_Park_et_al_EV5.pdf
- __MACOSX/
- __MACOSX/._Western_Blots_for_Park_et_al_EV2.pdf
- __MACOSX/._Western_Blots_for_Park_et_al_EV3.pdf
- __MACOSX/._Western_Blots_for_Park_et_al_EV5.pdf
