# Supplementary material for: The Hippo pathway drives the cellular response to hydrostatic pressure
Source: EMBO J. 2022 Jun 15;41(13):e108719. doi: 10.15252/embj.2021108719 (PMC9251841; doi:10.15252/embj.2021108719)
Supplement: Supplementary file 3 — Source Data for Figure 1 [file EMBJ-41-e108719-s001.zip]

Archive with 5 entries (4 files):
- Western_Blots_for_Park_et_al_Fig1_part1.pdf
- Western_Blots_for_Park_et_al_Fig1_Part2.pdf
- __MACOSX/
- __MACOSX/._Western_Blots_for_Park_et_al_Fig1_part1.pdf
- __MACOSX/._Western_Blots_for_Park_et_al_Fig1_Part2.pdf
